# Supplementary material for: Identification of an Immunoglobulin Paratope Binding to Keratan Sulfate and Expression of a Single-Chain Derivative for Imaging
Source: Biomolecules. 2025 Jan 25;15(2):178. doi: 10.3390/biom15020178 (PMC11852928; doi:10.3390/biom15020178)
Supplement: Supplementary file 1 [file biomolecules-15-00178-s001.zip]

Archive with 8 entries (6 files):
- biomolecules-3285436-original-images/
- biomolecules-3285436-original-images/Raw Gels/
- biomolecules-3285436-original-images/Raw Gels/Figure 1 Heavy Chain.tif
- biomolecules-3285436-original-images/Raw Gels/Figure 1 Light Chain.tif
- biomolecules-3285436-original-images/Raw Gels/Figure 3.tif
- biomolecules-3285436-original-images/Raw Gels/Figure S2.tif
- biomolecules-3285436-original-images/Raw Gels/Figure S4.tif
- Supporting Information.pdf
